# Supplementary material for: Genetic Relationship Analysis of Pastor roseus Based on COI and Cytb Gene Sequences
Source: Ecol Evol. 2026 Jan 14;16(1):e72944. doi: 10.1002/ece3.72944 (PMC12803773; doi:10.1002/ece3.72944)
Supplement: Supplementary file 1 — Table S1: TC_1 through YN_3 are all samples from 2025; HM2024 is a sample from 2024; The lower diagonal presents F ST values, while the upper diagonal presents Nm values. An “Undetermined” annotation signifies an infinite Nm value. [file ECE3-16-e72944-s001.xlsx]

## Sheet: S1
A
FST (lower diagonal) and Nm (upper diagonal) values between different geographical populations of Pastor roseus based on COI gene sequences.
			TC_1	TC_2	TC_3	HM_1	HM_2	YN_1	YN_2	YN_3	HM2024
		TC_1		3.97274	4.53381	2756.15	Undetermined	2.68461	11.2023	2.11985	3.36211
		TC_2	0.11179		Undetermined	57.6562	8.22807	Undetermined	16.8152	Undetermined	Undetermined
		TC_3	0.09933	-0.03949		Undetermined	4.57088	Undetermined	7.73218	Undetermined	Undetermined
		HM_1	0.00018	0.0086	-0.01365		21.5941	87.9007	42.8934	11.4411	106.884
		HM_2	-0.02632	0.05729	0.0986	0.02263		3.12222	43.0096	2.09741	3.20982
		MNS	0.08105	0.04925	0.09278	0.04701	0.04869	5.25436	Undetermined	3.32305	3.97151
		YN_1	0.15701	-0.07907	-0.0597	0.00566	0.13804		7.69945	Undetermined	Undetermined
		YN_2	0.04273	0.02888	0.06074	0.01152	0.01149	0.06098		4.44995	4.44995
		YN_3	0.19085	-0.01384	-0.02272	0.04187	0.1925	-0.06867	0.10101		Undetermined
		HM2024	0.12946	-0.021	-0.04775	0.00466	0.13478	-0.05117	0.06852	-0.02678
		Note: TC_1 through YN_3 are all samples from 2025; HM2024 is a sample from 2024;The lower diagonal presents FST values, while the upper diagonal presents Nm values. An 'Undetermined' annotation signifies an infinite Nm value.
B
FST (lower diagonal) and gene flow Nm (upper diagonal) values between different geographical populations of Pastor roseus based on Cytb gene sequences.
			TC_1	TC_2	TC_3	HM_1	HM_2	MNS	YN_1	YN_2	YN_3	HM2024
		TC_1		4.20586	6.80672	22.6005	60	10.5333	3.77118	Undetermined	3.66348	6.07317
		TC_2	0.10625		Undetermined	11.5721	15.1053	14.9363	82.9333	9.35152	58.2581	Undetermined
		TC_3	0.06843	-0.01707		121.023	9.30769	19.1318	Undetermined	21.717	Undetermined	Undetermined
		HM_1	0.02164	0.04142	0.00411		12.6706	7.91675	5.44472	396.265	12.9242	Undetermined
		HM_2	0.00826	0.03204	0.05098	0.03796		10.7531	4.02802	62.3866	3.79206	6.38491
		MNS	0.04532	0.03239	0.02547	0.05941	0.04443		164.444	17.8573	11.9603	10.4558
		YN_1	0.11706	0.00599	-0.01258	0.08411	0.11042	0.00303		7.77744	Undetermined	39.0888
		YN_2	-0.01995	0.05075	0.02251	0.00126	0.00795	0.02724	0.06041		6.52676	23.1487
		YN_3	0.12009	0.00851	-0.01708	0.03725	0.11649	0.04013	-0.00149	0.07116		Undetermined
		HM2024	0.07607	-0.00547	-0.03198	-0.00437	0.07262	0.04564	0.01263	0.02114	-0.01308
		Note: TC_1 through YN_3 are all samples from 2025; HM2024 is a sample from 2024;The lower diagonal presents FST values, while the upper diagonal presents Nm values. An 'Undetermined' annotation signifies an infinite Nm value.
